# Supplementary material for: Extracellular Vesicles and Their miRNA Content in Amniotic and Tracheal Fluids of Fetuses with Severe Congenital Diaphragmatic Hernia Undergoing Fetal Intervention
Source: Cells. 2021 Jun 14;10(6):1493. doi: 10.3390/cells10061493 (PMC8231823; doi:10.3390/cells10061493)
Supplement: Supplementary file 1 [file cells-10-01493-s001.zip]

Archive with 5 entries (4 files):
- cells-1255303 sm pdf/
- cells-1255303 sm pdf/S1_table.pdf
- cells-1255303 sm pdf/S2_table.pdf
- cells-1255303 sm pdf/S3_table.pdf
- cells-1255303 sm pdf/S4_table.pdf
